# Supplementary material for: Polyphenol Intervention Ameliorates Non-Alcoholic Fatty Liver Disease: An Updated Comprehensive Systematic Review
Source: Nutrients. 2024 Nov 29;16(23):4150. doi: 10.3390/nu16234150 (PMC11644642; doi:10.3390/nu16234150)
Supplement: Supplementary file 1 [file nutrients-16-04150-s001.zip]

Archive with 1 entries (1 files):
- nutrients-3323629-supplementary.pdf
